# Supplementary material for: The Association between Poor Diet Quality, Physical Fatigability and Physical Function in the Oldest-Old from the Geisinger Rural Aging Study
Source: Geriatrics (Basel). 2021 Apr 15;6(2):41. doi: 10.3390/geriatrics6020041 (PMC8167721; doi:10.3390/geriatrics6020041)
Supplement: Supplementary file 1 [file geriatrics-06-00041-s001.zip]

Archive with 1 entries (1 files):
- geriatrics-1141159-supplementary.pdf
